# Supplementary material for: Strategies for the Psychological Support of the Healthcare Workforce during the COVID-19 Pandemic: The ERNST Study
Source: Int J Environ Res Public Health. 2022 May 2;19(9):5529. doi: 10.3390/ijerph19095529 (PMC9105489; doi:10.3390/ijerph19095529)
Supplement: Supplementary file 1 [file ijerph-19-05529-s001.zip]

Archive with 1 entries (1 files):
- ijerph-1660301-supplementary.pdf
